# Supplementary material for: Estimate of Fukushima-derived radiocaesium in the North Pacific Ocean in summer 2012
Source: J Radioanal Nucl Chem. 2018 Nov 10;318(3):1587–96. doi: 10.1007/s10967-018-6249-7 (PMC6267120; doi:10.1007/s10967-018-6249-7)
Supplement: Supplementary file 2 — Supplementary material 2 (XLSX 58 kb) [file 10967_2018_6249_MOESM2_ESM.xlsx]

## Sheet: Title
Estimate of Fukushima-derived radiocaesium in the North Pacific Ocean
in summer 2012
Y. Inomata1*, M. Aoyama2, T. Tsubono3, D. Tsumune3, Y. Kumamoto4, H. Nagai5, T. Yamagata5,
M. Kajino6, T. Tanaka6, T. Sekiyama6, E. Oka7 , M. Yamada8
1. Institute of Nature and Environmental Technology, Kanazawa University,
920-1156 Kanazawa, Japan
2. Institute of Environmental Radioactivity, Fukushima University, 1 Kanayagawa,
960-1296 Fukushima, Japan
3. Environmental Science Research Laboratory, Central Research Institute of
Electric Power Industry, 1646, 270-1194 Abiko, Japan
4. Japan Agency for Marine-Earth Science and Technology, 2-15 Natsushima-cho, 237-0061
Yokosuka, Japan
5. Nihon University, 40-25-3 Sakurajosui, Setagaya, 156-8550 Tokyo, Japan
6. Meteorological Research Institute, 1-1 Nagamine, 305-0052 Tsukuba, Japan
7. Atmosphere and Ocean Research Institute, The University of Tokyo, 277-8564 Kashiwa,
Japan
8. Institute of Radiation Emergency Medicine, Hirosaki
* Corresponding author. Tel.: +81 76 234 4825; fax: +81 76 234 4825.
E-mail address: yinomata@se.kanazawa-u.ac.jp (Y. Inomata).

## Sheet: Table S1
Supplementary Table S1. 134Cs and 137Cs activity concentrations in surface seawater collected in the North Pacific Ocean between August and December 2012 in previous studies.
No	Station	Lat. °N (dec deg.)	Long. °E (dec deg.)	Date (UTC)	Depth (m)	134Cs(Bq m–3) at sampling	137Cs (Bq m–3) at sampling	134Cs (Bq m–3) at 11 March 2011	137Cs (Bq m–3) at 11 March 2011	References
1	C45	144	40	2012-08-01	0	3.28	5.74	5.24	5.93	Kaeriyama et al. (2013)
2	C44	144	40.5	2012-08-01	0	1.54	3.38	2.45	3.49	Kaeriyama et al. (2013)
3	C43	144	41.03	2012-08-01	0	BD	1.74	BD	1.8	Kaeriyama et al. (2013)
4	BS06	175	57	2012-08-01	5.05	BD	2.4	BD	2.5	Kaeriyama et al. (2014a)
5	70	141.26	38.08	2012-08-01	1.01	7.3	13	11.7	13	MECSST(2012)
6	M-B1	141.26	38.08	2012-08-01	1.01	7.3	13	11.7	13	MECSST(2012)
7	BS07	175	55	2012-08-02	5.05	BD	2	BD	2.1	Kaeriyama et al. (2014a)
8	SYw4	142.17	37.42	2012-08-02	5.04	BD	2.7	BD	2.8	Kaeriyama et al. (2014c)
9	SY23	142.5	37.67	2012-08-02	5.04	2.4	5.2	3.8	5.4	Kaeriyama et al. (2014c)
10	71	141.49	38.08	2012-08-02	1.01	6.1	10	9.7	10	MECSST(2012)
11	M-B3	141.49	38.08	2012-08-02	1.01	6.1	10	9.7	10	MECSST(2012)
12	KH-2	143.01	37.05	2012-08-03	1.01	1.3	3.7	2.1	3.8	Japan Coast Guard (2012)
13	KH-1	142.25	36	2012-08-03	1.01	BD	1.9	BD	2	Japan Coast Guard (2012)
14	BS08	175	53	2012-08-03	5.04	BD	1.8	BD	1.9	Kaeriyama et al. (2014a)
15	SY20	141.5	37	2012-08-03	5.04	5.4	10.1	8.6	10.4	Kaeriyama et al. (2014c)
16	SY21	141.83	37	2012-08-03	5.04	2	4	3.2	4.1	Kaeriyama et al. (2014c)
17	72	142	38	2012-08-03	1.01	0.69	2.3	1.1	2.4	MECSST(2012)
18	73	141.26	37.75	2012-08-03	1.01	4.1	8.5	6.6	8.8	MECSST(2012)
19	75	141.37	37.58	2012-08-03	1.01	4.1	7.7	6.6	8	MECSST(2012)
20	M-2	142	38	2012-08-03	1.01	0.69	2.3	1.1	2.4	MECSST(2012)
21	M-C1	141.26	37.75	2012-08-03	1.01	4.1	8.5	6.6	8.8	MECSST(2012)
22	M-D1	141.37	37.58	2012-08-03	1.01	4.1	7.7	6.6	8	MECSST(2012)
23	SY22	143.33	37	2012-08-04	5.04	4.5	8	7.2	8.3	Kaeriyama et al. (2014c)
24	SY19	142.33	36.67	2012-08-04	5.04	BD	2.5	BD	2.6	Kaeriyama et al. (2014c)
25	76	141.61	37.58	2012-08-04	1.01	1.2	3	1.9	3.1	MECSST(2012)
26	80	142	37.5	2012-08-04	1.01	2.1	4.7	3.4	4.9	MECSST(2012)
27	M-D3	141.61	37.58	2012-08-04	1.01	1.2	3	1.9	3.1	MECSST(2012)
28	M-E5	142	37.5	2012-08-04	1.01	2.1	4.7	3.4	4.9	MECSST(2012)
29	SY18	141.58	36.5	2012-08-05	5.04	BD	2.1	BD	2.2	Kaeriyama et al. (2014c)
30	78	141.61	37.42	2012-08-05	1.01	3.2	6.4	5.1	6.6	MECSST(2012)
31	81	141.38	37.25	2012-08-05	1.01	2.7	5.8	4.3	6	MECSST(2012)
32	82	141.61	37.25	2012-08-05	1.01	3.1	6.1	5	6.3	MECSST(2012)
33	85	141.49	37.08	2012-08-05	1.01	2.7	5.9	4.3	6.1	MECSST(2012)
34	M-E3	141.61	37.42	2012-08-05	1.01	3.2	6.4	5.1	6.6	MECSST(2012)
35	M-F1	141.38	37.25	2012-08-05	1.01	2.7	5.8	4.3	6	MECSST(2012)
36	M-F3	141.61	37.25	2012-08-05	1.01	3.1	6.1	5	6.3	MECSST(2012)
37	M-G3	141.49	37.08	2012-08-05	1.01	2.7	5.9	4.3	6.1	MECSST(2012)
38	SY17	141.5	36.25	2012-08-06	5.04	BD	2.6	BD	2.7	Kaeriyama et al. (2014c)
39	SY16	141	36.25	2012-08-06	5.04	5.7	10.4	9.1	10.7	Kaeriyama et al. (2014c)
40	74	141.49	37.75	2012-08-06	1.01	0.72	2.5	1.15	2.6	MECSST(2012)
41	77	141.37	37.42	2012-08-06	1.01	4.7	8	7.5	8.3	MECSST(2012)
42	M-C3	141.49	37.75	2012-08-06	1.01	0.72	2.5	1.15	2.6	MECSST(2012)
43	M-E1	141.37	37.42	2012-08-06	1.01	4.7	8	7.5	8.3	MECSST(2012)
44	83	141.14	37.08	2012-08-08	1.01	2.3	5.2	3.7	5.4	MECSST(2012)
45	84	141.26	37.08	2012-08-08	1.01	1.9	4.8	3.1	5	MECSST(2012)
46	M-G0	141.14	37.08	2012-08-08	1.01	2.3	5.2	3.7	5.4	MECSST(2012)
47	M-G1	141.26	37.08	2012-08-08	1.01	1.9	4.8	3.1	5	MECSST(2012)
48	86	141.75	37	2012-08-09	1.01	3.5	6.5	5.6	6.7	MECSST(2012)
49	M-G4	141.75	37	2012-08-09	1.01	3.5	6.5	5.6	6.7	MECSST(2012)
50	E4	141.43	38.17	2012-08-10	0	BD	1.8	BD	1.9	Kaeriyama et al. (2014c)
51	E1	141.23	38.22	2012-08-10	0	2.9	5.2	4.7	5.4	Kaeriyama et al. (2014c)
52	11	209.34	33.4	2012-08-10	0	BD	1.58	BD	1.63	Kamenik et al. (2013)
53	87	141.14	36.92	2012-08-10	1.01	2.1	4.8	3.4	5	MECSST(2012)
54	88	141.37	36.92	2012-08-10	1.01	4.2	7.4	6.8	7.6	MECSST(2012)
55	91	141.18	36.75	2012-08-10	1.01	5.1	9.5	8.2	9.8	MECSST(2012)
56	M-H1	141.14	36.92	2012-08-10	1.01	2.1	4.8	3.4	5	MECSST(2012)
57	M-H3	141.37	36.92	2012-08-10	1.01	4.2	7.4	6.8	7.6	MECSST(2012)
58	M-I3	141.18	36.75	2012-08-10	1.01	5.1	9.5	8.2	9.8	MECSST(2012)
59	VOS12-1205	139.67	35.04	2012-08-11	5.04	0.3	1.9	0.48	1.96	Aoyama et al. (2016a)
60	VOS12-1207	138.48	34.1	2012-08-11	5.04	0.2	1.5	0.32	1.55	Aoyama et al. (2016a)
61	89	140.88	36.75	2012-08-11	1.01	6.7	13	10.8	13	MECSST(2012)
62	90	140.95	36.75	2012-08-11	1.01	2.2	5.4	3.5	5.6	MECSST(2012)
63	95	140.85	36.42	2012-08-11	1.01	5.1	11	8.2	11	MECSST(2012)
64	M-I0	140.88	36.75	2012-08-11	1.01	6.7	13	10.8	13	MECSST(2012)
65	M-I1	140.95	36.75	2012-08-11	1.01	2.2	5.4	3.5	5.6	MECSST(2012)
66	M-IB2	140.85	36.42	2012-08-11	1.01	5.1	11	8.2	11	MECSST(2012)
67	VOS12-1209	136.55	32.59	2012-08-12	5.04	0.1	1.3	0.16	1.34	Aoyama et al. (2016a)
68	94	141.07	36.42	2012-08-12	1.01	6	10	9.7	10	MECSST(2012)
69	M-J3	141.07	36.42	2012-08-12	1.01	6	10	9.7	10	MECSST(2012)
70	HA-052	140.76	35.84	2012-08-13	0	26	40	42	41.3	Aoyama et al. (2016a)
71	VOS12-1211	128.09	25.73	2012-08-13	5.03	BD	1.5	BD	1.55	Aoyama et al. (2016a)
72	VOS12-1217	131.69	28.69	2012-08-13	5.03	0.1	1.3	0.16	1.34	Aoyama et al. (2016a)
73	12	211.02	39.83	2012-08-13	0	BD	1.65	BD	1.71	Kamenik et al. (2013)
74	N8	210.14	39.22	2012-08-13	0	BD	1.41	BD	1.46	Kamenik et al. (2013)
75	92	140.72	36.42	2012-08-13	1.01	8	14	12.9	14	MECSST(2012)
76	96	140.72	36.07	2012-08-13	1.01	7.8	15	12.6	16	MECSST(2012)
77	97	140.87	36.08	2012-08-13	1.01	8.1	14	13.1	14	MECSST(2012)
78	M-J1	140.72	36.42	2012-08-13	1.01	8	14	12.9	14	MECSST(2012)
79	M-K1	140.72	36.07	2012-08-13	1.01	7.8	15	12.6	16	MECSST(2012)
80	M-IB	140.87	36.08	2012-08-13	1.01	8.1	14	13.1	14	MECSST(2012)
81	VOS12-1213	126.5	24.61	2012-08-14	5.03	0.2	1.4	0.32	1.45	Aoyama et al. (2016a)
82	98	140.95	35.75	2012-08-15	1.01	2	4.7	3.2	4.9	MECSST(2012)
83	99	141.18	35.75	2012-08-15	1.01	0.81	2.7	1.31	2.8	MECSST(2012)
84	100	141	35.5	2012-08-15	1.01	BD	1.6	BD	1.7	MECSST(2012)
85	M-L1	140.95	35.75	2012-08-15	1.01	2	4.7	3.2	4.9	MECSST(2012)
86	M-L3	141.18	35.75	2012-08-15	1.01	0.81	2.7	1.31	2.8	MECSST(2012)
87	M-24	141	35.5	2012-08-15	1.01	BD	1.6	BD	1.7	MECSST(2012)
88	VOS12-1249	160.67	43.66	2012-08-17	5.04	1.5	4.2	2.43	4.34	Aoyama et al. (2016a)
89	VOS12-1251	170.2	45.96	2012-08-18	5.04	2.7	5.3	4.38	5.48	Aoyama et al. (2016a)
90	2	133.63	42.35	2012-08-18	0	BD	1.39	BD	1.44	Ramzaev et al. (2014)
91	VOS12-1223	133.28	29.97	2012-08-19	5.03	BD	1.5	BD	1.55	Aoyama et al. (2016a)
92	3	136.58	41.83	2012-08-19	0	BD	1.42	BD	1.47	Ramzaev et al. (2014)
93	VOS12-1225	136.31	26.34	2012-08-20	5.03	0.4	1.9	0.65	1.96	Aoyama et al. (2016a)
94	VOS12-1255	189.86	47.9	2012-08-20	5.04	0.8	3.7	1.3	3.83	Aoyama et al. (2016a)
95	VOS12-1227	139.02	23.59	2012-08-21	5.03	0.6	1.7	0.98	1.76	Aoyama et al. (2016a)
96	5	146.55	39	2012-08-21	0	0.83	2.41	1.35	2.49	Ramzaev et al. (2014)
97	VOS12-1229	141.07	21.44	2012-08-22	5.03	BD	1.3	BD	1.34	Aoyama et al. (2016a)
98	VOS12-1259	209.29	46.41	2012-08-22	5.04	0.6	1.8	0.98	1.86	Aoyama et al. (2016a)
99	6	146.55	38	2012-08-22	0	1.36	3.3	2.21	3.41	Ramzaev et al. (2014)
100	7	146.55	37	2012-08-22	0	1.43	3.61	2.33	3.73	Ramzaev et al. (2014)
101	VOS12-1231	142.16	17.39	2012-08-23	5.03	BD	1.1	BD	1.14	Aoyama et al. (2016a)
102	VOS12-1261	218.14	44.59	2012-08-23	5.04	0.3	1.6	0.49	1.65	Aoyama et al. (2016a)
103	8	146.55	36	2012-08-23	0	1.18	2.85	1.92	2.95	Ramzaev et al. (2014)
104	BD-01	141.02	36	2012-08-23	5	BD	1.54	BD	1.59	This study
105	VOS12-1263	226.38	42.09	2012-08-24	5.04	0.2	1.6	0.33	1.65	Aoyama et al. (2016a)
106	9	150	36	2012-08-24	0	BD	1.21	BD	1.25	Ramzaev et al. (2014)
107	10	150	37	2012-08-24	0	BD	1.04	BD	1.08	Ramzaev et al. (2014)
108	BD-02	141.46	37.33	2012-08-24	5	1.87	4.21	3.05	4.35	This study
109	BD-03	141.52	37.58	2012-08-24	5	0.96	2.83	1.58	2.92	This study
110	SY1208-C3400	138	34	2012-08-25	0	BD	2.67	BD	2.76	Kaeriyama et al. (2014b)
111	11	150	38	2012-08-25	0	1.03	2.65	1.68	2.74	Ramzaev et al. (2014)
112	12	150	39	2012-08-25	0	0.6	2.06	0.98	2.13	Ramzaev et al. (2014)
113	BD-04	143.88	37.81	2012-08-25	5	BD	1.52	BD	1.57	This study
114	13	150	40	2012-08-26	0	1.17	2.84	1.91	2.94	Ramzaev et al. (2014)
115	BD-05	149.99	40.83	2012-08-26	5	1.8	3.83	2.94	3.96	This study
116	SY1208-KC	138	33.42	2012-08-27	0	BD	1.23	BD	1.27	Kaeriyama et al. (2014b)
117	4	146.55	39.55	2012-08-27	0	1.02	2.27	1.67	2.35	Ramzaev et al. (2014)
118	14	146.55	43.4	2012-08-28	0	BD	1.76	BD	1.82	Ramzaev et al. (2014)
119	15	150.97	46.05	2012-08-29	0	0.28	1.68	0.46	1.74	Ramzaev et al. (2014)
120	BD-07	160.07	47	2012-08-29	5	1.23	2.66	2.02	2.75	This study
121	16	154.33	48.55	2012-08-31	0	0.12	1.03	0.2	1.07	Ramzaev et al. (2014)
122	BD-08	164.99	47.17	2012-08-31	5	3.01	5.5	4.95	5.69	This study
123	SY1208-C2700	138	27	2012-09-01	0	BD	2.26	BD	2.33	Kaeriyama et al. (2014b)
124	17	157.58	51	2012-09-01	0	0.25	1.2	0.41	1.24	Ramzaev et al. (2014)
125	BD-09	170.59	46.99	2012-09-01	5	1.28	2.93	2.1	3.03	This study
126	SY1208-C3000	138	30	2012-09-02	0	BD	2.56	BD	2.65	Kaeriyama et al. (2014b)
127	BD-10	169.75	44.2	2012-09-03	5	7.6	13.22	12.52	13.68	This study
128	surface-1	146.76	40.4	2012-09-05	4	1.37	3.2	2.25	3.31	Kumamoto et al. (2016)
129	S1	174.74	47.18	2012-09-05	5	1.77	3.84	2.93	3.97	This study
130	surface-2	152.57	42.05	2012-09-06	4	1.59	3.71	2.62	3.84	Kumamoto et al. (2016)
131	18	142.7	45.87	2012-09-06	0	BD	1.05	BD	1.09	Ramzaev et al. (2014)
132	BD-11	180	47	2012-09-06	5	3.59	6.64	5.93	6.87	This study
133	surface-3	157.83	45.21	2012-09-07	4	1.56	3.35	2.57	3.47	Kumamoto et al. (2016)
134	19	136.68	44.95	2012-09-07	0	BD	1	BD	1.04	Ramzaev et al. (2014)
135	00	161.82	47.63	2012-09-08	4	2.34	4.95	3.86	5.12	Kumamoto et al. (2016)
136	20	135.88	44.38	2012-09-08	0	BD	1.04	BD	1.08	Ramzaev et al. (2014)
137	21	135.28	43.62	2012-09-08	0	BD	1.16	BD	1.2	Ramzaev et al. (2014)
138	BD-12	183.42	50.43	2012-09-08	5	0.91	3.22	1.5	3.34	This study
139	surface-4	167.84	50.96	2012-09-09	4	0.37	1.5	0.62	1.55	Kumamoto et al. (2016)
140	BD-13	185.08	47.03	2012-09-09	5	3.8	7.31	6.3	7.56	This study
141	surface-5	173.37	54.04	2012-09-10	4	0.26	1.37	0.43	1.42	Kumamoto et al. (2016)
142	BD-14	190	47	2012-09-10	5	2.33	5.39	3.87	5.58	This study
143	N6	159.84	34.52	2012-09-11	0	2.43	3.5	4.03	3.62	Kamenik et al. (2013)
144	surface-6	177.5	56.74	2012-09-11	4	0.24	1.36	0.4	1.41	Kumamoto et al. (2016)
145	SB-1	188.44	52.38	2012-09-12	5	BD	1.44	BD	1.49	This study
146	SB-2	189.09	52.97	2012-09-12	5	BD	1.33	BD	1.38	This study
147	N7	169.93	34.04	2012-09-13	0	1.11	2.68	1.84	2.78	Kamenik et al. (2013)
148	surface-7	-172.46	63.57	2012-09-13	4	0.14	1.17	0.22	1.22	Kumamoto et al. (2016)
149	SB-3	190.05	53.23	2012-09-13	5	BD	1.21	BD	1.25	This study
150	surface-8	-168.75	66.5	2012-09-14	4	BD	0.96	BD	1	Kumamoto et al. (2016)
151	BL2	208.227	71.388	2012-09-15	5.05	BD	1.12	BD	1.16	Smith et al. (2015)
152	TU1	199.739	76.016	2012-09-15	5.05	BD	1.49	BD	1.54	Smith et al. (2015)
153	CAP-10	184.708	76.018	2012-09-15	6.06	BD	1.44	BD	1.49	Smith et al. (2015)
154	VOS12-1175	208.72	27.29	2012-09-18	5.03	BD	1.5	BD	1.55	Aoyama et al. (2016a)
155	N4	151.67	24.75	2012-09-18	0	BD	1.81	BD	1.87	Kamenik et al. (2013)
156	VOS12-1177	202.22	27.92	2012-09-19	5.03	BD	1.4	BD	1.45	Aoyama et al. (2016a)
157	surface-9	-176.58	75.25	2012-09-19	4	BD	1.37	BD	1.42	Kumamoto et al. (2016)
158	BD-15	200.01	50.83	2012-09-19	5	BD	1.59	BD	1.65	This study
159	VOS12-1179	196.18	28.49	2012-09-20	5.03	BD	1.6	BD	1.66	Aoyama et al. (2016a)
160	SH1209-A00	136.25	26.82	2012-09-20	0	BD	2.36	BD	2.44	Kaeriyama et al. (2014b)
161	N5	140	27.2	2012-09-20	0	BD	1.9	BD	1.97	Kamenik et al. (2013)
162	BD-16	204.06	50.4	2012-09-20	5	BD	1.47	BD	1.52	This study
163	VOS12-1181	190.03	29.05	2012-09-21	5.03	BD	1.6	BD	1.66	Aoyama et al. (2016a)
164	SH1209-A01	134	21	2012-09-21	0	BD	1.95	BD	2.02	Kaeriyama et al. (2014b)
165	39	-160.12	74.93	2012-09-21	4	BD	1.28	BD	1.33	Kumamoto et al. (2016)
166	VOS12-1183	184.3	30.26	2012-09-22	5.03	0.6	2.1	1	2.18	Aoyama et al. (2016a)
167	SH1209-A04	134.98	18	2012-09-22	0	BD	1.74	BD	1.81	Kaeriyama et al. (2014b)
168	VOS12-1185	178.08	30.21	2012-09-23	5.03	0.5	2	0.84	2.07	Aoyama et al. (2016a)
169	SH1209-A07	134.98	14.98	2012-09-23	0	BD	2.67	BD	2.76	Kaeriyama et al. (2014b)
170	6	156.08	44.58	2012-09-23	0	BD	2.2	BD	2.3	MECSST(2012)
171	VOS12-1187	171.58	30.81	2012-09-24	5.03	2.3	5.8	3.86	6.01	Aoyama et al. (2016a)
172	SH1209-A10	135.47	13	2012-09-24	0	BD	2.05	BD	2.12	Kaeriyama et al. (2014b)
173	7	162.99	49.96	2012-09-25	0	BD	1.8	BD	1.9	MECSST(2012)
174	St-14	162.99	49.96	2012-09-25	0	BD	1.8	BD	1.9	MECSST(2012)
175	VOS12-1189	164.86	31.26	2012-09-26	5.03	1.2	3.3	2.02	3.42	Aoyama et al. (2016a)
176	G7	144.63	13.39	2012-09-26	0	BD	1.3	BD	1.35	Kamenik et al. (2013)
177	S2	220.26	49.73	2012-09-26	5	BD	1.48	BD	1.53	This study
178	8	172.65	46.91	2012-09-28	0	2.9	5.4	4.9	5.6	MECSST(2012)
179	St-21	172.65	46.91	2012-09-28	0	2.9	5.4	4.9	5.6	MECSST(2012)
180	BD-17	227.43	43	2012-09-28	5	BD	1.83	BD	1.9	This study
181	VOS12-1191	158.4	32.02	2012-09-29	5.04	1.2	2.6	2.02	2.69	Aoyama et al. (2016a)
182	surface-10	-154	74.5	2012-09-29	4	BD	1.34	BD	1.39	Kumamoto et al. (2016)
183	VOS12-1193	152.33	29.63	2012-09-30	5.03	0.4	1.8	0.67	1.87	Aoyama et al. (2016a)
184	9	167.01	45.01	2012-09-30	0	5.5	11	9.3	11.4	MECSST(2012)
185	St-27	167.01	45.01	2012-09-30	0	5.5	11	9.3	11.4	MECSST(2012)
186	VOS12-1195	146.1	28.81	2012-10-01	5.03	BD	1.8	BD	1.87	Aoyama et al. (2016a)
187	surface-11	-158.08	71.29	2012-10-01	4	BD	1.12	BD	1.16	Kumamoto et al. (2016)
188	VOS12-1197	140.07	28.01	2012-10-02	5.03	0.4	1.8	0.68	1.87	Aoyama et al. (2016a)
189	S3	234.5	48.48	2012-10-02	5	BD	1.22	BD	1.27	This study
190	HA-053	140.76	35.84	2012-10-09	0	18.3	26.3	31.1	27.3	Aoyama et al. (2016a)
191	ECS13	128	31.75	2012-10-13	5.04	BD	2.4	BD	2.5	Kaeriyama et al. (2014a)
192	10	143	38.5	2012-10-23	0	0.38	2	0.65	2.1	MECSST(2012)
193	12	143	37.5	2012-10-23	0	0.56	2.2	0.96	2.3	MECSST(2012)
194	M-10	143	38.5	2012-10-23	0	0.38	2	0.65	2.1	MECSST(2012)
195	M-14	143	37.5	2012-10-23	0	0.56	2.2	0.96	2.3	MECSST(2012)
196	14	142	36.5	2012-10-24	0	0.37	2	0.64	2.1	MECSST(2012)
197	15	143	36.5	2012-10-24	0	1.3	3.7	2.2	3.8	MECSST(2012)
198	17	142	35.5	2012-10-24	0	BD	1.5	BD	1.6	MECSST(2012)
199	18	143	35.5	2012-10-24	0	BD	1.5	BD	1.6	MECSST(2012)
200	19	143.99	35.5	2012-10-24	0	0.75	2.8	1.29	2.9	MECSST(2012)
201	116	141.14	37.08	2012-10-24	1.01	2	4.2	3.4	4.4	MECSST(2012)
202	M-19	142	36.5	2012-10-24	0	0.37	2	0.64	2.1	MECSST(2012)
203	M-20	143	36.5	2012-10-24	0	1.3	3.7	2.2	3.8	MECSST(2012)
204	M-25	142	35.5	2012-10-24	0	BD	1.5	BD	1.6	MECSST(2012)
205	M-26	143	35.5	2012-10-24	0	BD	1.5	BD	1.6	MECSST(2012)
206	M-27	143.99	35.5	2012-10-24	0	0.75	2.8	1.29	2.9	MECSST(2012)
207	M-G0	141.14	37.08	2012-10-24	1.01	2	4.2	3.4	4.4	MECSST(2012)
208	11	144	38.5	2012-10-25	0	0.32	1.8	0.55	1.9	MECSST(2012)
209	13	144	37.5	2012-10-25	0	0.33	1.9	0.57	2	MECSST(2012)
210	16	144.01	36.5	2012-10-25	0	BD	1.5	BD	1.6	MECSST(2012)
211	112	141.61	37.42	2012-10-25	1.01	0.49	2.3	0.85	2.4	MECSST(2012)
212	114	141.37	37.25	2012-10-25	1.01	0.6	2.4	1.04	2.5	MECSST(2012)
213	115	141.61	37.25	2012-10-25	1.01	0.37	2.1	0.64	2.2	MECSST(2012)
214	117	141.26	37.08	2012-10-25	1.01	0.46	2	0.79	2.1	MECSST(2012)
215	M-11	144	38.5	2012-10-25	0	0.32	1.8	0.55	1.9	MECSST(2012)
216	M-15	144	37.5	2012-10-25	0	0.33	1.9	0.57	2	MECSST(2012)
217	M-21	144.01	36.5	2012-10-25	0	BD	1.5	BD	1.6	MECSST(2012)
218	M-E3	141.61	37.42	2012-10-25	1.01	0.49	2.3	0.85	2.4	MECSST(2012)
219	M-F1	141.37	37.25	2012-10-25	1.01	0.6	2.4	1.04	2.5	MECSST(2012)
220	M-F3	141.61	37.25	2012-10-25	1.01	0.37	2.1	0.64	2.2	MECSST(2012)
221	M-G1	141.26	37.08	2012-10-25	1.01	0.46	2	0.79	2.1	MECSST(2012)
222	110	141.61	37.58	2012-10-26	1.01	0.85	3	1.47	3.1	MECSST(2012)
223	113	142	37.5	2012-10-26	1.01	0.19	1.7	0.33	1.8	MECSST(2012)
224	M-D3	141.61	37.58	2012-10-26	1.01	0.85	3	1.47	3.1	MECSST(2012)
225	M-E5	142	37.5	2012-10-26	1.01	0.19	1.7	0.33	1.8	MECSST(2012)
226	107	141.26	37.75	2012-10-27	1.01	1.3	4	2.2	4.2	MECSST(2012)
227	109	141.37	37.58	2012-10-27	1.01	1.3	3.4	2.2	3.5	MECSST(2012)
228	111	141.37	37.42	2012-10-27	1.01	0.63	2.9	1.09	3	MECSST(2012)
229	M-C1	141.26	37.75	2012-10-27	1.01	1.3	4	2.2	4.2	MECSST(2012)
230	M-D1	141.37	37.58	2012-10-27	1.01	1.3	3.4	2.2	3.5	MECSST(2012)
231	M-E1	141.37	37.42	2012-10-27	1.01	0.63	2.9	1.09	3	MECSST(2012)
232	108	141.49	37.75	2012-10-28	1.01	0.37	2	0.64	2.1	MECSST(2012)
233	M-C3	141.49	37.75	2012-10-28	1.01	0.37	2	0.64	2.1	MECSST(2012)
234	SY1210-C3400	138	34	2012-10-30	0	BD	1.95	BD	2.02	Kaeriyama et al. (2014b)
235	101	141.85	38.5	2012-10-30	1.01	0.69	2.4	1.2	2.5	MECSST(2012)
236	102	142.08	38.5	2012-10-30	1.01	0.58	2.4	1.01	2.5	MECSST(2012)
237	103	141.75	38.25	2012-10-30	1.01	BD	1.5	BD	1.6	MECSST(2012)
238	M-A1	141.85	38.5	2012-10-30	1.01	0.69	2.4	1.2	2.5	MECSST(2012)
239	M-A3	142.08	38.5	2012-10-30	1.01	0.58	2.4	1.01	2.5	MECSST(2012)
240	M-MI	141.75	38.25	2012-10-30	1.01	BD	1.5	BD	1.6	MECSST(2012)
241	SY1210-KC	138	33.33	2012-10-31	0	BD	1.44	BD	1.49	Kaeriyama et al. (2014b)
242	105	141.49	38.08	2012-10-31	1.01	1.1	3	1.9	3.1	MECSST(2012)
243	106	142	38	2012-10-31	1.01	0.55	2.4	0.95	2.5	MECSST(2012)
244	M-B3	141.49	38.08	2012-10-31	1.01	1.1	3	1.9	3.1	MECSST(2012)
245	M-2	142	38	2012-10-31	1.01	0.55	2.4	0.95	2.5	MECSST(2012)
246	SH1211-W09	147	36.5	2012-11-01	5.04	BD	2.36	BD	2.45	Kaeriyama et al. (2014b)
247	104	141.26	38.08	2012-11-01	1.01	3.3	6.9	5.7	7.2	MECSST(2012)
248	M-B1	141.26	38.08	2012-11-01	1.01	3.3	6.9	5.7	7.2	MECSST(2012)
249	SH1211-W11	147	35.5	2012-11-02	5.04	BD	2.15	BD	2.24	Kaeriyama et al. (2014b)
250	SH1211-W13	147	34.5	2012-11-02	5.04	BD	2.05	BD	2.13	Kaeriyama et al. (2014b)
251	SY1210-C3000	138	30	2012-11-03	0	BD	3.08	BD	3.19	Kaeriyama et al. (2014b)
252	122	140.88	36.75	2012-11-03	1.01	4.1	8.7	7.1	9	MECSST(2012)
253	124	140.95	36.75	2012-11-03	1.01	0.4	1.9	0.7	2	MECSST(2012)
254	M-I0	140.88	36.75	2012-11-03	1.01	4.1	8.7	7.1	9	MECSST(2012)
255	M-I1	140.95	36.75	2012-11-03	1.01	0.4	1.9	0.7	2	MECSST(2012)
256	118	141.49	37.08	2012-11-04	1.01	0.73	2.6	1.27	2.7	MECSST(2012)
257	119	141.75	37	2012-11-04	1.01	0.92	3	1.6	3.1	MECSST(2012)
258	M-G3	141.49	37.08	2012-11-04	1.01	0.73	2.6	1.27	2.7	MECSST(2012)
259	M-G4	141.75	37	2012-11-04	1.01	0.92	3	1.6	3.1	MECSST(2012)
260	SY1210-C2700	138	27	2012-11-05	0	BD	1.85	BD	1.92	Kaeriyama et al. (2014b)
261	120	141.14	36.92	2012-11-05	1.01	0.77	2.9	1.34	3	MECSST(2012)
262	121	141.37	36.92	2012-11-05	1.01	0.75	2.5	1.31	2.6	MECSST(2012)
263	125	141.18	36.75	2012-11-05	1.01	0.68	2.4	1.19	2.5	MECSST(2012)
264	M-H1	141.14	36.92	2012-11-05	1.01	0.77	2.9	1.34	3	MECSST(2012)
265	M-H3	141.37	36.92	2012-11-05	1.01	0.75	2.5	1.31	2.6	MECSST(2012)
266	M-I3	141.18	36.75	2012-11-05	1.01	0.68	2.4	1.19	2.5	MECSST(2012)
267	surface-12	141.8	40.5	2012-11-06	4	0.18	1.53	0.31	1.59	Kumamoto et al. (2016)
268	surface-13	142.14	39.99	2012-11-07	4	BD	1.49	BD	1.55	Kumamoto et al. (2016)
269	surface-14	142.34	39.53	2012-11-07	4	BD	1.5	BD	1.56	Kumamoto et al. (2016)
270	surface-15	142.43	39.03	2012-11-07	4	0.46	2.19	0.8	2.27	Kumamoto et al. (2016)
271	surface-16	142.54	38.48	2012-11-07	4	0.11	1.57	0.2	1.63	Kumamoto et al. (2016)
272	surface-17	142.62	38.05	2012-11-07	4	0.42	2.03	0.73	2.11	Kumamoto et al. (2016)
273	surface-18	142.72	37.51	2012-11-07	4	0.35	1.96	0.6	2.03	Kumamoto et al. (2016)
274	surface-19	142.82	37.06	2012-11-07	4	1.22	3.45	2.14	3.58	Kumamoto et al. (2016)
275	surface-20	142.92	36.53	2012-11-07	4	0.15	1.57	0.26	1.63	Kumamoto et al. (2016)
276	126	140.72	36.42	2012-11-07	1.01	5.7	13	10	14	MECSST(2012)
277	128	140.85	36.42	2012-11-07	1.01	1.2	3.5	2.1	3.6	MECSST(2012)
278	M-J1	140.72	36.42	2012-11-07	1.01	5.7	13	10	14	MECSST(2012)
279	M-IB	140.85	36.42	2012-11-07	1.01	1.2	3.5	2.1	3.6	MECSST(2012)
280	surface-21	143.02	36.07	2012-11-08	4	0.1	1.52	0.18	1.58	Kumamoto et al. (2016)
281	surface-22	143.15	35.54	2012-11-08	4	0.51	2.31	0.89	2.4	Kumamoto et al. (2016)
282	surface-23	143.25	35.06	2012-11-08	4	0.36	2.21	0.62	2.3	Kumamoto et al. (2016)
283	surface-24	143.5	34.01	2012-11-08	4	0.23	1.72	0.4	1.78	Kumamoto et al. (2016)
284	surface-25	143.73	33.03	2012-11-08	4	0.59	2.43	1.03	2.53	Kumamoto et al. (2016)
285	surface-26	143.95	32.04	2012-11-08	4	0.49	2.44	0.86	2.53	Kumamoto et al. (2016)
286	127	141.07	36.42	2012-11-08	1.01	0.75	2.8	1.31	2.9	MECSST(2012)
287	129	140.72	36.07	2012-11-08	1.01	11	19	19	20	MECSST(2012)
288	130	140.87	36.08	2012-11-08	1.01	0.63	2.5	1.1	2.6	MECSST(2012)
289	M-J3	141.07	36.42	2012-11-08	1.01	0.75	2.8	1.31	2.9	MECSST(2012)
290	M-K1	140.72	36.07	2012-11-08	1.01	11	19	19	20	MECSST(2012)
291	M-IB	140.87	36.08	2012-11-08	1.01	0.63	2.5	1.1	2.6	MECSST(2012)
292	surface-27	144.17	31.09	2012-11-09	4	0.48	2.21	0.84	2.29	Kumamoto et al. (2016)
293	surface-28	144.63	29.03	2012-11-09	4	0.67	2.65	1.17	2.76	Kumamoto et al. (2016)
294	surface-29	145.05	27.06	2012-11-09	4	0.37	2.09	0.64	2.17	Kumamoto et al. (2016)
295	132	140.95	35.75	2012-11-09	1.01	1.4	3.8	2.5	3.9	MECSST(2012)
296	133	141.18	35.75	2012-11-09	1.01	1.4	3.8	2.5	3.9	MECSST(2012)
297	134	141	35.5	2012-11-09	1.01	BD	1.3	BD	1.4	MECSST(2012)
298	M-L1	140.95	35.75	2012-11-09	1.01	1.4	3.8	2.5	3.9	MECSST(2012)
299	M-L3	141.18	35.75	2012-11-09	1.01	1.4	3.8	2.5	3.9	MECSST(2012)
300	M-24	141	35.5	2012-11-09	1.01	BD	1.3	BD	1.4	MECSST(2012)
301	surface-30	145.49	25.04	2012-11-10	4	0.29	1.81	0.51	1.88	Kumamoto et al. (2016)
302	surface-31	149.23	14.08	2012-11-12	4	BD	1.27	BD	1.32	Kumamoto et al. (2016)
303	surface-32	149.74	3.02	2012-11-15	4	BD	1.14	BD	1.18	Kumamoto et al. (2016)
304	VOS12-1280	149.07	37.69	2012-11-16	5.04	0.4	1.9	0.7	1.98	Aoyama et al. (2016a)
305	VOS12-1282	157.01	39.67	2012-11-17	5.04	0.4	2	0.71	2.08	Aoyama et al. (2016a)
306	VOS12-1278	164.34	40.94	2012-11-18	5.04	4.6	8.9	8.12	9.25	Aoyama et al. (2016a)
307	VOS12-1275	172.99	41.79	2012-11-19	5.04	3.2	7.4	5.65	7.7	Aoyama et al. (2016a)
308	JS08	138.16	37.68	2012-11-19	5.04	BD	2	BD	2.1	Kaeriyama et al. (2014a)
309	VOS12-1271	180.28	42	2012-11-20	5.04	6	11.9	10.61	12.38	Aoyama et al. (2016a)
310	VOS12-1272	188.72	42	2012-11-21	5.04	4.6	9.7	8.14	10.09	Aoyama et al. (2016a)
311	MiLako-1	141.99	39.64	2012-11-30	1.01	BD	1.5	BD	1.6	Ministry of Environment (2013)
312	MiLako-2	142.03	39.72	2012-11-30	1.01	BD	1.6	BD	1.7	Ministry of Environment (2013)
313	MiLako-3	142.13	39.72	2012-11-30	1.01	BD	1.7	BD	1.8	Ministry of Environment (2013)
314	Hachinohe-1	141.53	40.58	2012-12-02	1.01	BD	1.4	BD	1.5	Ministry of Environment (2013)
315	Hachinohe-2	141.63	40.58	2012-12-02	1.01	BD	1.7	BD	1.8	Ministry of Environment (2013)
316	Hachinohe-3	141.75	40.58	2012-12-02	1.01	BD	1.8	BD	1.9	Ministry of Environment (2013)
317	VOS12-1288	222.57	49.48	2012-12-03	5.04	BD	1.2	BD	1.25	Aoyama et al. (2016a)
318	VOS12-1295P	155.67	35.32	2012-12-03	5.04	0.4	1.9	0.72	1.98	Aoyama et al. (2016a)
319	Kamaishi-1	141.76	39.26	2012-12-03	1.01	BD	2	BD	2.1	Ministry of Environment (2013)
320	Rikuzentakata-2	141.7	38.92	2012-12-03	1.01	BD	1.8	BD	1.9	Ministry of Environment (2013)
321	Rikuzentakata-3	141.8	38.88	2012-12-03	1.01	BD	2.1	BD	2.2	Ministry of Environment (2013)
322	VOS12-1286	213.32	51.91	2012-12-04	5.04	BD	1.4	BD	1.46	Aoyama et al. (2016a)
323	VOS12-1297P	160.25	31.53	2012-12-04	5.03	0.6	2.2	1.07	2.29	Aoyama et al. (2016a)
324	VOS12-1299P	166.33	28.05	2012-12-05	5.03	1.2	3	2.15	3.12	Aoyama et al. (2016a)
325	Kesennuma-2	141.71	38.79	2012-12-05	1.01	BD	2.1	BD	2.2	Ministry of Environment (2013)
326	Kesennuma-3	141.82	38.66	2012-12-05	1.01	BD	1.9	BD	2	Ministry of Environment (2013)
327	Minamisanriku-2'	141.57	38.66	2012-12-05	1.01	BD	2.1	BD	2.2	Ministry of Environment (2013)
328	VOS12-1301P	172.77	25.68	2012-12-06	5.03	0.1	1.6	0.18	1.67	Aoyama et al. (2016a)
329	VOS12-1303P	179.28	23.65	2012-12-07	5.03	0.1	1.4	0.18	1.46	Aoyama et al. (2016a)
330	Sendai-1'	141.06	38.24	2012-12-07	1.01	5.7	11	10.2	11.5	Ministry of Environment (2013)
331	Sendai-2	141.13	38.23	2012-12-07	1.01	4.4	9.4	7.9	9.8	Ministry of Environment (2013)
332	Sendai-3	141.23	38.2	2012-12-07	1.01	2.6	5.3	4.7	5.5	Ministry of Environment (2013)
333	VOS12-1289	177.82	54.52	2012-12-08	5.05	0.4	1.6	0.72	1.67	Aoyama et al. (2016a)
334	VOS12-1305P	185.42	21.33	2012-12-08	5.03	0.1	1.2	0.18	1.25	Aoyama et al. (2016a)
335	VOS12-1307P	191.2	18.98	2012-12-08	5.03	BD	1.2	BD	1.25	Aoyama et al. (2016a)
336	Souma-1	140.99	37.85	2012-12-08	1.01	12	22	21.6	22.9	Ministry of Environment (2013)
337	Souma-2	141.08	37.85	2012-12-08	1.01	5.1	11	9.2	11.5	Ministry of Environment (2013)
338	Souma-3	141.2	37.85	2012-12-08	1.01	3.4	8	6.1	8.3	Ministry of Environment (2013)
339	VOS12-1309P	196.7	16.38	2012-12-09	5.03	BD	1.1	BD	1.15	Aoyama et al. (2016a)
340	VOS12-1311P	202.6	15.28	2012-12-10	5.03	BD	1.2	BD	1.25	Aoyama et al. (2016a)
341	VOS12-1313P	208.05	15.45	2012-12-11	5.03	0.2	1.4	0.36	1.46	Aoyama et al. (2016a)
342	VOS12-1315P	213.68	16.48	2012-12-12	5.03	0.2	1.2	0.36	1.25	Aoyama et al. (2016a)
343	VOS12-1317P	219.78	17.22	2012-12-13	5.03	BD	1.1	BD	1.15	Aoyama et al. (2016a)
*MECSST;Ministry of Education, Culture, Sports, Science and Technology
#BD: Below Detection limit

## Sheet: Table S2_inventory
Supplementary Table S2. 134Cs and 137Cs activity concentrations in seawater collected during KH-12-4 and MR12-E03 cruise between August and September 2012.
No	Sample ID	Cruise	Station	Lat. °N (dec deg.)	Long. °E (dec deg.)	Date (UTC)	Time (UTC)	Depth (m)	Potential Temperature (ITS-90, °C)	Salinity (PSS-78)	Potential Density Anomaly (σθ, kg m–3)	134Cs (Bq m–3) at sampling			137Cs (Bq m–3) at sampling			134Cs (Bq m–3) at 11 March 2011			137Cs (Bq m–3) at 11 March 2011
1	37	KH-12-4	BD-05	40.83	149.99	2012-08-26	13:19:30	5	23.36	32.621	22.03	1.8	±	0.18	3.83	±	0.14	2.94	±	0.28	3.96	±	0.15
2	38	KH-12-4	BD-05	40.83	150	2012-08-26	15:11:00	22	7.17	32.898	25.74	0.74	±	0.19	2.47	±	0.13	1.22	±	0.31	2.55	±	0.13
3	39	KH-12-4	BD-05	40.83	150	2012-08-26	14:28:00	51	2.07	33.068	26.42	0.39	±	0.15	1.85	±	0.11	0.64	±	0.25	1.91	±	0.11
4	40	KH-12-4	BD-05	40.83	150	2012-08-26	14:28:00	101	1.42	33.176	26.55	0.78	±	0.16	2.2	±	0.12	1.28	±	0.27	2.27	±	0.13
5	41	KH-12-4	BD-05	40.83	150	2012-08-26	14:28:00	201	1.62	33.414	26.73		<	0.17	1.05	±	0.08		<	0.28	1.09	±	0.08
6	42	KH-12-4	BD-05	40.83	150	2012-08-26	14:28:00	300	2.41	33.653	26.86		<	0.17	0.94	±	0.06		<	0.28	0.98	±	0.06
7	43	KH-12-4	BD-05	40.83	150	2012-08-26	13:20:30	400	3.2	33.941	27.02		<	0.17	0.72	±	0.07		<	0.28	0.74	±	0.07
8	44	KH-12-4	BD-05	40.83	150	2012-08-26	13:20:30	499	3.36	34.091	27.13		<	0.17	0.48	±	0.09		<	0.28	0.49	±	0.09
9	45	KH-12-4	BD-05	40.83	150	2012-08-26	13:20:30	599	3.25	34.184	27.21		<	0.17	0.43	±	0.06		<	0.28	0.44	±	0.06
10	46	KH-12-4	BD-05	40.83	150	2012-08-26	13:20:30	1002	2.67	34.402	27.44		<	0.17		<	0.05		<	0.28		<	0.05
11	51	KH-12-4	BD-07	47	160.07	2012-08-29	10:12:30	5	15.21	32.411	23.93	1.23	±	0.17	2.66	±	0.12	2.02	±	0.27	2.75	±	0.12
12	52	KH-12-4	BD-07	47	160.08	2012-08-29	02:25:30	22	10.13	32.615	25.07	0.99	±	0.19	2.7	±	0.13	1.62	±	0.31	2.79	±	0.14
13	53	KH-12-4	BD-07	47	160.08	2012-08-29	02:25:30	62	1.55	35	28.01	1.34	±	0.19	3.07	±	0.14	2.2	±	0.31	3.18	±	0.14
14	54	KH-12-4	BD-07	47	160.08	2012-08-29	01:34:30	102	0.92	33.127	26.54		<	0.17	1.7	±	0.1		<	0.28	1.75	±	0.1
15	55	KH-12-4	BD-07	47	160.08	2012-08-29	01:34:30	203	3.41	33.739	26.84		<	0.17	0.89	±	0.06		<	0.28	0.92	±	0.07
16	56	KH-12-4	BD-07	47	160.08	2012-08-29	00:23:30	302	3.68	34.003	27.03		<	0.17	0.61	±	0.04		<	0.28	0.63	±	0.05
17	57	KH-12-4	BD-07	47	160.08	2012-08-29	00:23:30	403	3.5	34.123	27.14		<	0.17	0.49	±	0.08		<	0.28	0.51	±	0.08
18	58	KH-12-4	BD-07	47	160.08	2012-08-29	00:23:30	504	3.33	34.201	27.22		<	0.17	0.39	±	0.08		<	0.28	0.4	±	0.09
19	59	KH-12-4	BD-07	47	160.08	2012-08-29	00:23:30	604	3.17	34.25	27.27		<	0.17	0.35	±	0.08		<	0.28	0.36	±	0.08
20	60	KH-12-4	BD-07	47	160.08	2012-08-29	05:48:00	996	2.56	34.419	27.46		<	0.17	0.13	±	0.07		<	0.28	0.14	±	0.07
21	69	KH-12-4	BD-09	46.99	170.59	2012-09-01	13:44:30	5	13.97	32.626	24.36	1.28	±	0.17	2.93	±	0.15	2.1	±	0.28	3.03	±	0.15
22	70	KH-12-4	BD-09	47	170.58	2012-09-02	06:12:30	22	10.56	32.775	25.12	1.06	±	0.15	2.73	±	0.12	1.74	±	0.25	2.82	±	0.12
23	71	KH-12-4	BD-09	47	170.58	2012-09-02	06:12:30	62	3.56	33.019	26.25	1.42	±	0.17	3.1	±	0.14	2.34	±	0.28	3.2	±	0.15
24	72	KH-12-4	BD-09	47	170.58	2012-09-02	05:24:00	101	2.94	34.304	27.33	0.93	±	0.16	2.12	±	0.12	1.54	±	0.26	2.2	±	0.12
25	73	KH-12-4	BD-09	47	170.58	2012-09-02	05:24:00	201	3.77	33.919	26.95		<	0.17	0.85	±	0.09		<	0.28	0.88	±	0.09
26	74	KH-12-4	BD-09	47	170.59	2012-09-02	04:20:30	302	3.66	34.062	27.07		<	0.17	0.61	±	0.09		<	0.28	0.63	±	0.09
27	75	KH-12-4	BD-09	47	170.59	2012-09-02	04:20:30	402	3.51	34.146	27.16		<	0.17	0.66	±	0.09		<	0.28	0.69	±	0.1
28	76	KH-12-4	BD-09	47	170.59	2012-09-02	04:20:30	500	3.34	34.218	27.23		<	0.17	0.38	±	0.08		<	0.28	0.39	±	0.08
29	77	KH-12-4	BD-09	47	170.59	2012-09-02	04:20:30	595	3.18	34.267	27.28		<	0.17	0.28	±	0.07		<	0.28	0.29	±	0.08
30	78	KH-12-4	BD-09	47	170.58	2012-09-02	09:43:00	1004	2.52	34.434	27.48		<	0.17	0.21	±	0.09		<	0.28	0.22	±	0.09
31	84	KH-12-4	BD-11	47	180	2012-09-06	04:13:00	5	12.63	32.731	24.71	3.59	±	0.25	6.64	±	0.27	5.93	±	0.39	6.87	±	0.28
32	85	KH-12-4	BD-11	47	180	2012-09-06	11:04:00	22	12.47	32.735	24.74	3.12	±	0.24	6.4	±	0.25	5.16	±	0.37	6.62	±	0.26
33	86	KH-12-4	BD-11	47	180	2012-09-06	11:04:00	62	5.68	33.089	26.08	5.65	±	0.3	10.29	±	0.35	9.32	±	0.44	10.65	±	0.36
34	87	KH-12-4	BD-11	47	180	2012-09-06	10:10:30	102	3.48	33.164	26.38	3.34	±	0.26	6.6	±	0.26	5.52	±	0.41	6.83	±	0.27
35	88	KH-12-4	BD-11	47	180	2012-09-06	10:10:30	201	3.76	33.666	26.75		<	0.17	1.17	±	0.09		<	0.28	1.21	±	0.09
36	89	KH-12-4	BD-11	47	180	2012-09-06	10:10:30	301	3.65	33.824	26.89		<	0.17	0.73	±	0.1		<	0.28	0.76	±	0.1
37	90	KH-12-4	BD-11	47	180	2012-09-06	08:54:00	401	3.8	33.976	26.99		<	0.17	0.81	±	0.09		<	0.28	0.84	±	0.09
38	91	KH-12-4	BD-11	47	180	2012-09-06	08:54:00	500	3.58	34.069	27.09		<	0.17	0.48	±	0.07		<	0.28	0.49	±	0.07
39	92	KH-12-4	BD-11	47	180	2012-09-06	08:54:00	600	3.39	34.166	27.18		<	0.17	0.48	±	0.09		<	0.28	0.49	±	0.09
40	93	KH-12-4	BD-11	47	180	2012-09-06	04:35:30	1006	2.76	34.382	27.41		<	0.17		<	0.05		<	0.28		<	0.05
41	101	KH-12-4	BD-14	47	190	2012-09-10	14:45:00	5	12.92	32.604	24.55	2.33	±	0.2	5.39	±	0.18	3.87	±	0.31	5.58	±	0.18
42	102	KH-12-4	BD-14	47	190	2012-09-11	02:12:30	21	12.8	32.614	24.58	2.39	±	0.21	5.16	±	0.2	3.96	±	0.34	5.34	±	0.2
43	103	KH-12-4	BD-14	47	190	2012-09-11	02:12:30	61	5.61	32.866	25.91	2.47	±	0.27	5.36	±	0.24	4.09	±	0.43	5.54	±	0.25
44	104	KH-12-4	BD-14	47	190	2012-09-11	01:23:00	102	4.14	32.891	26.09	2.57	±	0.26	5.08	±	0.23	4.27	±	0.42	5.26	±	0.24
45	105	KH-12-4	BD-14	47	190	2012-09-11	01:23:00	202	3.45	33.664	26.78		<	0.17	0.95	±	0.06		<	0.28	0.99	±	0.06
46	106	KH-12-4	BD-14	47	190	2012-09-11	00:23:00	302	3.59	33.866	26.93		<	0.17	0.76	±	0.05		<	0.28	0.78	±	0.05
47	107	KH-12-4	BD-14	47	190	2012-09-11	00:23:00	604	3.35	34.197	27.21		<	0.17	0.36	±	0.08		<	0.28	0.37	±	0.08
48	108	KH-12-4	BD-14	47	189.99	2012-09-10	21:16:00	1004	2.76	34.387	27.42		<	0.17	0.18	±	0.05		<	0.28	0.19	±	0.05
49	#0353	MR12-E03	00	47.63	161.82	2016-09-09	22:48:00	4	14.95	32.593	24.13	2.34	±	0.22	4.95	±	0.27	3.86	±	0.36	5.12	±	0.28
50	#0352	MR12-E03	00	47.63	161.83	2016-09-09	00:17:00	24.9	7.42	32.956	25.75	2.69	±	0.24	5.23	±	0.28	4.45	±	0.4	5.41	±	0.29
51	#0351	MR12-E03	00	47.63	161.83	2016-09-09	00:17:00	50.1	3.81	33.002	26.22	2.3	±	0.24	4.9	±	0.28	3.8	±	0.4	5.07	±	0.29
52	#0350	MR12-E03	00	47.63	161.83	2016-09-09	00:17:00	99.2	2.46	33.112	26.42	1	±	0.1	2.79	±	0.15	1.65	±	0.17	2.89	±	0.15
53	#0349	MR12-E03	00	47.63	161.83	2016-09-09	00:17:00	149.2	2.72	33.238	26.5	1.68	±	0.14	3.76	±	0.2	2.77	±	0.22	3.89	±	0.2
54	#0348	MR12-E03	00	47.63	161.83	2016-09-09	00:17:00	199.1	3.84	33.633	26.71	0.16	±	0.04	1.07	±	0.06	0.26	±	0.07	1.11	±	0.06
55	#0347	MR12-E03	00	47.63	161.83	2016-09-09	00:17:00	296.6	3.46	33.845	26.92		<	0.11	0.74	±	0.04		<	0.19	0.77	±	0.04
56	#0346	MR12-E03	00	47.63	161.83	2016-09-09	00:17:00	397.9	3.81	34.043	27.04		<	0.1	0.59	±	0.03		<	0.17	0.62	±	0.03
57	#0345	MR12-E03	00	47.63	161.83	2016-09-09	00:17:00	594	3.38	34.204	27.21		<	0.1	0.34	±	0.02		<	0.17	0.36	±	0.02
58	#0344	MR12-E03	00	47.63	161.83	2016-09-09	00:17:00	791.8	3.02	34.318	27.34		<	0.1	0.17	±	0.01		<	0.17	0.17	±	0.01
